# Supplementary material for: Time series smoother for effect detection
Source: PLoS One. 2018 Apr 23;13(4):e0195360. doi: 10.1371/journal.pone.0195360 (PMC5912770; doi:10.1371/journal.pone.0195360)
Supplement: S1 Appendix — This appendix contains the summaries of the coefficient estimates, standard errors, t statistics and 2-sided p-values of the linear model with main effects and interactions for correlation and partial correlation. (ZIP) [file pone.0195360.s002.zip]

Archive with 2 entries (2 files):
- SupportingInformation.pdf
- SupportingInformation.tex
